# Supplementary material for: The early after discharge cardiac CT for low-risk chest pain study: the ED-CT study
Source: Br J Radiol. 2024 Jun 18;97(1160):1483–91. doi: 10.1093/bjr/tqae119 (PMC11256939; doi:10.1093/bjr/tqae119)
Supplement: tqae119_Supplementary_Data [file tqae119_supplementary_data.zip]

Archive with 4 entries (3 files):
- tqae119_Supplementary_Data/
- tqae119_Supplementary_Data/Table S1.docx
- tqae119_Supplementary_Data/Table S2.docx
- tqae119_Supplementary_Data/Table S3.docx
